# Supplementary material for: Decrease in beneficial bacteria and increase in harmful bacteria in Gastrodia seedlings and their surrounding soil are mainly responsible for degradation of Gastrodia asexual propagation
Source: Front Plant Sci. 2024 Feb 6;15:1334958. doi: 10.3389/fpls.2024.1334958 (PMC10877603; doi:10.3389/fpls.2024.1334958)
Supplement: Supplementary file 1 [file DataSheet_1.zip]

Archive with 16 entries (16 files):
- Supplementary Figure A1.tif
- Supplementary Figures A2A.tif
- Supplementary Figures A2B.tif
- Supplementary Figures A2C.tif
- Supplementary Figures A2D.tif
- Supplementary Figures A2E.tif
- Supplementary Figures A2F.tif
- Supplementary Figures A2G.tif
- Supplementary Figure A4.tif
- Supplementary Figure A5.tif
- Supplementary Figures A3A-D.tif
- Supplementary Figures A3E-G.tif
- Supplementary Table A1.xlsx
- Supplementary Table A2.xls
- Supplementary Table A3.xls
- Supplementary Table A4.xls
