# Supplementary material for: Decrease in beneficial bacteria and increase in harmful bacteria in Gastrodia seedlings and their surrounding soil are mainly responsible for degradation of Gastrodia asexual propagation
Source: Front Plant Sci. 2024 Feb 6;15:1334958. doi: 10.3389/fpls.2024.1334958 (PMC10877603; doi:10.3389/fpls.2024.1334958)
Supplement: Supplementary file 1 [file DataSheet_1.zip › Supplementary Table A1.xlsx]

## Sheet: Sheet1
Supplementary Table A1 Sequence denoising
(A)
SampleID	ITS				16S
	Input	Denoised	Non-chimeric		Input	Denoised	Non-chimeric
Y1	97016	89455	87445		68375	60727	41329
Y2	95047	88110	86257		54564	48595	35643
Y3	85883	78443	77301		70304	62520	40844
sum	277946	256008	251003		193243	171842	117816
T1	105715	88644	69500		105472	96248	82848
T2	126593	107894	104928		107506	99016	85056
T3	130673	114136	111410		103226	94938	81744
sum	362981	310674	285838		316204	290202	249648
W1	109270	99614	96671		70663	59734	38918
W2	112959	100459	96973		66061	55473	33661
W3	104367	93493	87302		68645	57168	38593
sum	326596	293566	280946		205369	172375	111172
(B)
SampleID	ITS				16S
	Input	Denoised	Non-chimeric		Input	Denoised	Non-chimeric
A1	104209	87667	80833		125120	116684	89237
A2	87983	79380	75586		127894	119131	91043
A3	87892	79122	76924		106010	100372	84582
sum	280084	246169	233343		359024	336187	264862
B1	85447	76970	73356		133040	123665	86633
B2	104269	75052	73923		108811	101364	79282
B3	110276	94946	88204		106671	98811	65073
sum	299992	246968	235483		348522	323840	230988
C1	107014	95971	88266		143389	134464	91943
C2	117489	107573	108196		117338	110100	65561
C3	124425	104696	97259		114961	105739	70944
sum	348928	308240	293721		375688	350303	228448
