# Supplementary material for: Decrease in beneficial bacteria and increase in harmful bacteria in Gastrodia seedlings and their surrounding soil are mainly responsible for degradation of Gastrodia asexual propagation
Source: Front Plant Sci. 2024 Feb 6;15:1334958. doi: 10.3389/fpls.2024.1334958 (PMC10877603; doi:10.3389/fpls.2024.1334958)
Supplement: Supplementary file 1 [file DataSheet_1.zip › Supplementary Table A2.xls]

## Sheet: Sheet1
Supplementary Table A2 Species information
Genus level
11_24	Bryobacter	Enterobacter	Labrys	OM190	Rubrobacter	Subgroup_7
67_14	Burkholderia-Caballeronia-Paraburkholderia	Gaiella	Lachnospiraceae_NK4A136_group	Oryzihumus	S085	SWB02
A0839	C0119	Gemmatimonas	Legionella	Pedomicrobium	Saccharimonadales	Tahibacter
A21b	Candidatus_Solibacter	Gitt-GS-136	Luteimonas	Phaselicystis	SC-I-84	TK10
Acidibacter	Candidatus_Udaeobacter	Haliangium	MB-A2-108	Polaromonas	Sorangium	TRA3-20
AD3	Candidatus_Xiphinematobacter	HSB_OF53-F07	Mesorhizobium	Pseudoduganella	Sphingobium	unclassified_Burkholderiaceae
Amycolatopsis	CCD24	Hyphomicrobium	Methylotenera	Pseudomonas	Starkeya	unclassified_Deltaproteobacteria
Anaeromyxobacter	CL500-29_marine_group	IMCC26256	mle1-7	RB41	Steroidobacter	unclassified_Gaiellales
Arenimonas	Conexibacter	Jatrophihabitans	MND1	Reyranella	Subgroup_10	unclassified_Kineosporiaceae
B1-7BS	Coxiella	JG30-KF-CM66	Mycobacterium	Rhizobacter	Subgroup_11	unclassified_Methylophilaceae
bacteriap25	Dokdonella	JGI_0001001-H03	NB1-j	Rhodoferax	Subgroup_17	unclassified_Rhodanobacteraceae
Bauldia	Dongia	JTB255_marine_benthic_group	Nitrosospira	Rhodoplanes	Subgroup_2	unclassified_Xanthobacteraceae
BIrii41	Ellin6067	KD4-96	Nitrospira	Rokubacteriales	Subgroup_6	uncultured
