# Supplementary material for: Decrease in beneficial bacteria and increase in harmful bacteria in Gastrodia seedlings and their surrounding soil are mainly responsible for degradation of Gastrodia asexual propagation
Source: Front Plant Sci. 2024 Feb 6;15:1334958. doi: 10.3389/fpls.2024.1334958 (PMC10877603; doi:10.3389/fpls.2024.1334958)
Supplement: Supplementary file 1 [file DataSheet_1.zip › Supplementary Table A3.xls]

## Sheet: Sheet1
Supplementary Table A3 Agronomic traits of GeB after planting the 1st and 3rd generation seedlings
(a)
1st generation seedling treatment	Weight (g/ fungi bags)	Quantity (number/fungi bags)	Infection rate (%)
CK	36.14±11.45c	7±2.65c	0±0b
Paenibacillus polymyxa	77.57±9.02bc	16±2.52bc	0±0b
Germinating strain D	104.34±4.95bc	17.67±7.51bc	3±1.73b
Germinating strain S	133.44±14.34bc	24.67±5.67abc	11±2.89a
Novosphingobium sp.	240.27±10.96b	37.33±10.35ab	3.33±2.4b
Pseudomonas sp.	430.76±130.81a	49.67±14.15a	3.33±2.4b
(b)
3rd generation seedling treatment	Weight (g/ fungi bags)	Quantity (number/fungi bags)	Infection rate (%)
CK	39.74±2.97de	8.67±0.88ab	15±2.65ab
Paenibacillus polymyxa	25.62±6.27e	4.33±1.76b	4.67±4.67bc
Germinating strain D	59.54±1.06cd	11.33±3.18ab	21±6.24a
Germinating strain S	74.66±5.94c	8.67±3.18ab	16.67±2.03ab
Novosphingobium sp.	115.14±13.42b	15.67±4.33a	7.67±2.73bc
Pseudomonas sp.	174.01±17.55a	7.33±1.2ab	0±0c
