# Supplementary material for: Decrease in beneficial bacteria and increase in harmful bacteria in Gastrodia seedlings and their surrounding soil are mainly responsible for degradation of Gastrodia asexual propagation
Source: Front Plant Sci. 2024 Feb 6;15:1334958. doi: 10.3389/fpls.2024.1334958 (PMC10877603; doi:10.3389/fpls.2024.1334958)
Supplement: Supplementary file 1 [file DataSheet_1.zip › Supplementary Table A4.xls]

## Sheet: Sheet1
Supplementary Table A4 Medicinal components of gastrodia after the planting of the 1st and 3rd generation seedlings
(a)
1st generation seedling medicinal components	CK	Paenibacillus polymyxa	Pseudomonas sp.	Germinating strain S	Germinating strain D	Novosphingobium sp.
Gastrodin content(%)	0.276975	0.282439	0.227741	0.453521	0.331881	0.278045
4-Hydroxybenzyl alcohol content(%)	0.0691365	0.0716622	0.0554227	0.0636069	0.0473465	0.0396831
Parishin E(%)	0.600621	0.468859	0.442369	0.854039	0.679385	0.594446
Parishin B(%)	0.279747	0.253358	0.259825	0.460648	0.301193	0.258085
Parishin C(%)	0.0937841	0.107034	0.104171	0.193088	0.132632	0.0870289
Parishin A(%)	0.236522	0.255135	0.280116	0.479222	0.373946	0.272643
(b)
3rd generation seedling medicinal components	CK	Paenibacillus polymyxa	Pseudomonas sp.	Germinating strain S	Germinating strain D	Novosphingobium sp.
Gastrodin content(%)	0.0982218	0.23614	0.342055	0.460357	0.323622	0.145658
4-Hydroxybenzyl alcohol content(%)	0.00962015	0.00222861	0.0102483	0.0617564	0.0621153	0.0399135
Parishin E(%)	0.159377	0.298151	0.565124	0.767505	0.645187	0.267607
Parishin B(%)	0.0569973	0.133006	0.219899	0.446538	0.299675	0.138821
Parishin C(%)	0.0176668	0.053256	0.0914698	0.174445	0.115902	0.0552203
Parishin A(%)	0.0540361	0.193159	0.32127	0.616493	0.261771	0.106502
